# Supplementary material for: Emergence and Inter- and Intrahost Evolution of Pandrug-Resistant Klebsiella pneumoniae Coharboring tmexCD1-toprJ1, blaNDM-1, and blaKPC-2
Source: Microbiol Spectr. 2023 Jan 31;11(2):e02786-22. doi: 10.1128/spectrum.02786-22 (PMC10100677; doi:10.1128/spectrum.02786-22)
Supplement: Supplemental file 2 — Supplemental material. Download spectrum.02786-22-s0002.xlsx, XLSX file, 0.05 MB [file spectrum.02786-22-s0002.xlsx]

## Sheet: sheet1
Table S1. The SNPs and associated genes identified among the tmexCD1-toprJ1 harboring ST22 Kp strains.
Position	Reference base	Query base	Mutation type	Gene	Distance to Gene	Codon Position	Reference amino acid	Query amino acid	Gene name	Product	#_of_mutant	Strain
												81	D6	PEKP3087	PEKP3116	PEKP3119	PEKP4007	PEKP4009	PEKP4026	PEKP4069	PEKP4079	PEKP4087	PEKP4104	PEKP5001	PEKP5006
26836	T	C	Nonsynonymous	PEKP3116-chr_00025	22	1	T	A	dsdA	D-serine dehydratase	1	-	-	-	-	-	-	-	-	-	-	-	-	-	+
107318	C	A	Nonsynonymous	PEKP3116-chr_00101	599	2	W	L	glpK	Glycerol kinase	7	+	+	+	-	-	+	+	-	-	-	-	-	+	+
146344	A	G	Nonsynonymous	PEKP3116-chr_00141	187	1	*	Q	-	hypothetical protein	12	+	+	+	-	-	+	+	+	+	+	+	+	+	+
373970	G	A	Nonsynonymous	PEKP3116-chr_00334	151	1	Q	*	feoB	Fe(2+) transporter FeoB	2	-	-	+	-	-	-	+	-	-	-	-	-	-	-
540759	C	G	Nonsynonymous	PEKP3116-chr_00517	28	1	L	V	ftsH	ATP-dependent zinc metalloprotease FtsH	2	-	-	+	-	-	-	+	-	-	-	-	-	-	-
594065	A	T	intergenic	PEKP3116-chr_00573	-56	-	-	-	-	hypothetical protein	1	-	-	-	-	-	-	-	-	-	-	-	-	-	+
763792	C	A	intergenic	PEKP3116-chr_00740	-5	-	-	-	argP	HTH-type transcriptional regulator ArgP	1	-	-	-	-	-	-	-	+	-	-	-	-	-	-
885210	C	A	Nonsynonymous	PEKP3116-chr_00857	3155	2	A	D	recC	RecBCD enzyme subunit RecC	3	-	-	+	-	-	-	+	-	-	-	-	-	-	+
1023377	C	T	Nonsynonymous	PEKP3116-chr_00988	1556	2	G	D	-	hypothetical protein	1	-	+	-	-	-	-	-	-	-	-	-	-	-	-
1024372	G	T	Synonymous	PEKP3116-chr_00988	561	3	R	R	-	hypothetical protein	2	-	-	+	-	-	-	+	-	-	-	-	-	-	-
1025047	G	T	intergenic	PEKP3116-chr_00989	-101	-	-	-	-	hypothetical protein	1	-	-	-	-	-	-	-	-	-	+	-	-	-	-
1025048	G	A	intergenic	PEKP3116-chr_00989	-100	-	-	-	-	hypothetical protein	7	+	+	+	-	-	+	+	-	-	-	-	-	+	+
1044172	C	A	Nonsynonymous	PEKP3116-chr_01007	1949	2	G	V	fhlA	Formate hydrogenlyase transcriptional activator	12	+	+	+	-	-	+	+	+	+	+	+	+	+	+
1046120	T	A	Nonsynonymous	PEKP3116-chr_01007	1	1	M	L	fhlA	Formate hydrogenlyase transcriptional activator	2	-	-	+	-	-	-	+	-	-	-	-	-	-	-
1046834	A	T	Nonsynonymous	PEKP3116-chr_01008	534	3	D	E	hypE	Carbamoyl dehydratase HypE	2	-	-	+	-	-	-	+	-	-	-	-	-	-	-
1068189	C	T	Nonsynonymous	PEKP3116-chr_01030	1046	2	S	N	norV	Anaerobic nitric oxide reductase flavorubredoxin	1	-	-	-	-	-	-	-	-	-	-	-	-	-	+
1111215	G	A	intergenic	PEKP3116-chr_01081	-36	-	-	-	-	hypothetical protein	7	+	+	+	-	-	+	+	-	-	-	-	-	+	+
1134355	T	G	Nonsynonymous	PEKP3116-chr_01102	40	1	T	P	-	hypothetical protein	1	-	-	-	-	-	-	-	-	+	-	-	-	-	-
1136965	C	A	Nonsynonymous	PEKP3116-chr_01105	170	2	S	Y	-	hypothetical protein	2	-	-	-	-	-	+	-	-	-	-	-	-	+	-
1137018	A	C	Nonsynonymous	PEKP3116-chr_01105	223	1	T	P	-	hypothetical protein	5	-	-	-	-	-	-	-	+	+	+	+	+	-	-
1137187	C	T	Nonsynonymous	PEKP3116-chr_01105	392	2	A	V	-	hypothetical protein	2	-	-	+	-	-	-	+	-	-	-	-	-	-	-
1142015	G	C	intergenic	PEKP3116-chr_01108	-13	-	-	-	rob_1	Right origin-binding protein	2	-	-	-	-	-	+	-	-	-	-	-	-	+	-
1142176	C	A	Nonsynonymous	PEKP3116-chr_01108	149	2	P	H	rob_1	Right origin-binding protein	2	-	-	+	-	-	-	+	-	-	-	-	-	-	-
1284157	C	T	Synonymous	PEKP3116-chr_01253	696	3	A	A	-	hypothetical protein	6	+	-	+	-	-	+	+	-	-	-	-	-	+	+
1383358	A	G	Nonsynonymous	PEKP3116-chr_01337	589	1	M	V	pdxK	Pyridoxine/pyridoxal/pyridoxamine kinase	12	+	+	+	-	-	+	+	+	+	+	+	+	+	+
1671447	T	A	Nonsynonymous	PEKP3116-chr_01588	77	2	L	Q	-	hypothetical protein	12	+	+	+	-	-	+	+	+	+	+	+	+	+	+
1671476	G	A	Nonsynonymous	PEKP3116-chr_01588	106	1	A	T	-	hypothetical protein	12	+	+	+	-	-	+	+	+	+	+	+	+	+	+
1677814	C	A	Nonsynonymous	PEKP3116-chr_01591	1686	3	D	E	-	Putative tyrosine-protein kinase in cps region	1	-	-	-	-	-	-	-	-	+	-	-	-	-	-
1759877	G	A	Nonsynonymous	PEKP3116-chr_01668	331	1	H	Y	mtfA	Protein MtfA	1	-	+	-	-	-	-	-	-	-	-	-	-	-	-
1859598	T	G	Nonsynonymous	PEKP3116-chr_01770	920	2	L	R	-	hypothetical protein	12	+	+	+	-	-	+	+	+	+	+	+	+	+	+
1898498	T	G	intergenic	PEKP3116-chr_01805	'+41	-	-	-	-	hypothetical protein	2	-	-	+	-	-	-	+	-	-	-	-	-	-	-
1937623	C	A	Nonsynonymous	PEKP3116-chr_01860	418	1	P	T	-	hypothetical protein	1	-	-	-	-	-	-	-	-	-	-	-	-	+	-
2003909	G	T	intergenic	PEKP3116-chr_01925	'+115	-	-	-	nasR	Nitrate regulatory protein	7	+	+	+	-	-	+	+	-	-	-	-	-	+	+
2024505	A	G	Synonymous	PEKP3116-chr_01936	1035	3	E	E	narH	Respiratory nitrate reductase 1 beta chain	3	-	-	-	-	-	-	-	-	+	+	+	-	-	-
2050324	G	A	intergenic	PEKP3116-chr_01962	'+28	-	-	-	yciI	Protein YciI	1	-	-	-	-	-	-	-	+	-	-	-	-	-	-
2100962	T	A	Nonsynonymous	PEKP3116-chr_02010	167	2	M	K	sufB	FeS cluster assembly protein SufB	7	+	+	+	-	-	+	+	-	-	-	-	-	+	+
2102633	C	T	Nonsynonymous	PEKP3116-chr_02011	334	1	Q	*	sufC	putative ATP-dependent transporter SufC	1	-	-	-	-	-	-	-	-	+	-	-	-	-	-
2193554	T	A	Nonsynonymous	PEKP3116-chr_02095	128	2	Q	L	scoA	putative succinyl-CoA:3-ketoacid coenzyme A transferase subunit A	3	-	-	-	-	-	-	-	-	+	+	+	-	-	-
2199726	C	T	intergenic	PEKP3116-chr_02102	'+1	-	-	-	rfnT	Riboflavin transporter RfnT	1	-	-	-	-	-	-	-	-	-	-	-	-	-	+
2200979	C	A	Synonymous	PEKP3116-chr_02104	198	3	L	L	srpC	putative chromate transport protein	1	-	-	-	-	-	-	-	-	-	-	-	-	-	+
2208755	C	A	Nonsynonymous	PEKP3116-chr_02112	64	1	A	S	crnA	Creatinine amidohydrolase	2	-	-	-	-	-	+	-	-	-	-	-	-	+	-
2453535	C	A	Synonymous	PEKP3116-chr_02355	120	3	A	A	tenA_1	Aminopyrimidine aminohydrolase	2	-	-	+	-	-	-	+	-	-	-	-	-	-	-
2509215	G	T	Synonymous	PEKP3116-chr_02410	276	3	T	T	alsE_1	D-allulose-6-phosphate 3-epimerase	12	+	+	+	-	-	+	+	+	+	+	+	+	+	+
2651642	T	A	Nonsynonymous	PEKP3116-chr_02553	1237	1	Y	N	lacZ	Beta-galactosidase	1	-	+	-	-	-	-	-	-	-	-	-	-	-	-
2718838	A	G	Synonymous	PEKP3116-chr_02621	2184	3	Y	Y	-	hypothetical protein	1	-	-	+	-	-	-	-	-	-	-	-	-	-	-
2721569	C	T	intergenic	PEKP3116-chr_02622	-172	-	-	-	ttdT	L-tartrate/succinate antiporter	1	-	-	-	-	-	-	-	-	-	-	-	-	+	-
3056407	T	A	Nonsynonymous	PEKP3116-chr_02948	274	1	C	S	fbpC2	Fe(3+) ions import ATP-binding protein FbpC 2	13	+	+	+	-	+	+	+	+	+	+	+	+	+	+
3078583	G	A	Nonsynonymous	PEKP3116-chr_02969	329	2	G	E	-	hypothetical protein	1	-	+	-	-	-	-	-	-	-	-	-	-	-	-
3120236	A	G	intergenic	PEKP3116-chr_03016	-73	-	-	-	icd_1	Isocitrate dehydrogenase [NADP]	12	+	+	+	-	-	+	+	+	+	+	+	+	+	+
3120399	G	T	Synonymous	PEKP3116-chr_03017	1416	3	I	I	-	hypothetical protein	12	+	+	+	-	-	+	+	+	+	+	+	+	+	+
3120557	C	T	Nonsynonymous	PEKP3116-chr_03017	1258	1	V	I	-	hypothetical protein	12	+	+	+	-	-	+	+	+	+	+	+	+	+	+
3121038	G	A	Synonymous	PEKP3116-chr_03017	777	3	H	H	-	hypothetical protein	12	+	+	+	-	-	+	+	+	+	+	+	+	+	+
3123329	A	T	Synonymous	PEKP3116-chr_03018	11259	3	R	R	-	hypothetical protein	12	+	+	+	-	-	+	+	+	+	+	+	+	+	+
3125537	C	A	Nonsynonymous	PEKP3116-chr_03018	9051	3	E	D	-	hypothetical protein	12	+	+	+	-	-	+	+	+	+	+	+	+	+	+
3126089	C	G	Synonymous	PEKP3116-chr_03018	8499	3	G	G	-	hypothetical protein	12	+	+	+	-	-	+	+	+	+	+	+	+	+	+
3126234	A	G	Nonsynonymous	PEKP3116-chr_03018	8354	2	I	T	-	hypothetical protein	12	+	+	+	-	-	+	+	+	+	+	+	+	+	+
3126290	C	G	Synonymous	PEKP3116-chr_03018	8298	3	T	T	-	hypothetical protein	12	+	+	+	-	-	+	+	+	+	+	+	+	+	+
3126331	C	T	Nonsynonymous	PEKP3116-chr_03018	8257	1	D	N	-	hypothetical protein	12	+	+	+	-	-	+	+	+	+	+	+	+	+	+
3126359	A	C	Synonymous	PEKP3116-chr_03018	8229	3	V	V	-	hypothetical protein	12	+	+	+	-	-	+	+	+	+	+	+	+	+	+
3126458	C	A	Synonymous	PEKP3116-chr_03018	8130	3	L	L	-	hypothetical protein	12	+	+	+	-	-	+	+	+	+	+	+	+	+	+
3126497	A	G	Synonymous	PEKP3116-chr_03018	8091	3	T	T	-	hypothetical protein	12	+	+	+	-	-	+	+	+	+	+	+	+	+	+
3126522	T	C	Nonsynonymous	PEKP3116-chr_03018	8066	2	N	S	-	hypothetical protein	12	+	+	+	-	-	+	+	+	+	+	+	+	+	+
3126546	T	C	Nonsynonymous	PEKP3116-chr_03018	8042	2	K	R	-	hypothetical protein	12	+	+	+	-	-	+	+	+	+	+	+	+	+	+
3126833	A	G	Synonymous	PEKP3116-chr_03018	7755	3	N	N	-	hypothetical protein	12	+	+	+	-	-	+	+	+	+	+	+	+	+	+
3126869	T	C	Synonymous	PEKP3116-chr_03018	7719	3	A	A	-	hypothetical protein	12	+	+	+	-	-	+	+	+	+	+	+	+	+	+
3126902	C	T	Synonymous	PEKP3116-chr_03018	7686	3	K	K	-	hypothetical protein	12	+	+	+	-	-	+	+	+	+	+	+	+	+	+
3126992	T	G	Synonymous	PEKP3116-chr_03018	7596	3	L	L	-	hypothetical protein	12	+	+	+	-	-	+	+	+	+	+	+	+	+	+
3127286	C	T	Synonymous	PEKP3116-chr_03018	7302	3	L	L	-	hypothetical protein	12	+	+	+	-	-	+	+	+	+	+	+	+	+	+
3127781	G	C	Synonymous	PEKP3116-chr_03018	6807	3	R	R	-	hypothetical protein	12	+	+	+	-	-	+	+	+	+	+	+	+	+	+
3127865	C	T	Synonymous	PEKP3116-chr_03018	6723	3	R	R	-	hypothetical protein	12	+	+	+	-	-	+	+	+	+	+	+	+	+	+
3127979	A	G	Synonymous	PEKP3116-chr_03018	6609	3	A	A	-	hypothetical protein	12	+	+	+	-	-	+	+	+	+	+	+	+	+	+
3128051	T	C	Synonymous	PEKP3116-chr_03018	6537	3	A	A	-	hypothetical protein	12	+	+	+	-	-	+	+	+	+	+	+	+	+	+
3128270	A	G	Synonymous	PEKP3116-chr_03018	6318	3	D	D	-	hypothetical protein	12	+	+	+	-	-	+	+	+	+	+	+	+	+	+
3128359	C	T	Nonsynonymous	PEKP3116-chr_03018	6229	1	V	I	-	hypothetical protein	12	+	+	+	-	-	+	+	+	+	+	+	+	+	+
3128657	T	C	Synonymous	PEKP3116-chr_03018	5931	3	S	S	-	hypothetical protein	12	+	+	+	-	-	+	+	+	+	+	+	+	+	+
3128690	A	C	Synonymous	PEKP3116-chr_03018	5898	3	G	G	-	hypothetical protein	12	+	+	+	-	-	+	+	+	+	+	+	+	+	+
3128774	A	G	Synonymous	PEKP3116-chr_03018	5814	3	G	G	-	hypothetical protein	12	+	+	+	-	-	+	+	+	+	+	+	+	+	+
3128813	A	T	Synonymous	PEKP3116-chr_03018	5775	3	T	T	-	hypothetical protein	12	+	+	+	-	-	+	+	+	+	+	+	+	+	+
3128935	C	T	Nonsynonymous	PEKP3116-chr_03018	5653	1	D	N	-	hypothetical protein	12	+	+	+	-	-	+	+	+	+	+	+	+	+	+
3128984	G	T	Synonymous	PEKP3116-chr_03018	5604	3	A	A	-	hypothetical protein	12	+	+	+	-	-	+	+	+	+	+	+	+	+	+
3129005	G	A	Synonymous	PEKP3116-chr_03018	5583	3	T	T	-	hypothetical protein	12	+	+	+	-	-	+	+	+	+	+	+	+	+	+
3129065	C	G	Synonymous	PEKP3116-chr_03018	5523	3	S	S	-	hypothetical protein	12	+	+	+	-	-	+	+	+	+	+	+	+	+	+
3129215	T	C	Synonymous	PEKP3116-chr_03018	5373	3	V	V	-	hypothetical protein	12	+	+	+	-	-	+	+	+	+	+	+	+	+	+
3129422	G	A	Synonymous	PEKP3116-chr_03018	5166	3	A	A	-	hypothetical protein	12	+	+	+	-	-	+	+	+	+	+	+	+	+	+
3129457	T	G	Synonymous	PEKP3116-chr_03018	5131	1	R	R	-	hypothetical protein	12	+	+	+	-	-	+	+	+	+	+	+	+	+	+
3129569	T	C	Synonymous	PEKP3116-chr_03018	5019	3	G	G	-	hypothetical protein	12	+	+	+	-	-	+	+	+	+	+	+	+	+	+
3129770	C	A	Nonsynonymous	PEKP3116-chr_03018	4818	3	E	D	-	hypothetical protein	12	+	+	+	-	-	+	+	+	+	+	+	+	+	+
3129854	G	A	Synonymous	PEKP3116-chr_03018	4734	3	A	A	-	hypothetical protein	12	+	+	+	-	-	+	+	+	+	+	+	+	+	+
3129878	G	A	Synonymous	PEKP3116-chr_03018	4710	3	G	G	-	hypothetical protein	12	+	+	+	-	-	+	+	+	+	+	+	+	+	+
3130121	C	T	Synonymous	PEKP3116-chr_03018	4467	3	T	T	-	hypothetical protein	12	+	+	+	-	-	+	+	+	+	+	+	+	+	+
3130395	A	G	Nonsynonymous	PEKP3116-chr_03018	4193	2	M	T	-	hypothetical protein	12	+	+	+	-	-	+	+	+	+	+	+	+	+	+
3130619	T	C	Synonymous	PEKP3116-chr_03018	3969	3	A	A	-	hypothetical protein	12	+	+	+	-	-	+	+	+	+	+	+	+	+	+
3130677	C	T	Nonsynonymous	PEKP3116-chr_03018	3911	2	S	N	-	hypothetical protein	12	+	+	+	-	-	+	+	+	+	+	+	+	+	+
3130790	T	C	Synonymous	PEKP3116-chr_03018	3798	3	A	A	-	hypothetical protein	12	+	+	+	-	-	+	+	+	+	+	+	+	+	+
3130873	A	G	Synonymous	PEKP3116-chr_03018	3715	1	L	L	-	hypothetical protein	12	+	+	+	-	-	+	+	+	+	+	+	+	+	+
3130898	A	G	Synonymous	PEKP3116-chr_03018	3690	3	T	T	-	hypothetical protein	12	+	+	+	-	-	+	+	+	+	+	+	+	+	+
3130936	A	G	Synonymous	PEKP3116-chr_03018	3652	1	L	L	-	hypothetical protein	12	+	+	+	-	-	+	+	+	+	+	+	+	+	+
3131180	T	G	Synonymous	PEKP3116-chr_03018	3408	3	P	P	-	hypothetical protein	12	+	+	+	-	-	+	+	+	+	+	+	+	+	+
3131249	T	A	Synonymous	PEKP3116-chr_03018	3339	3	P	P	-	hypothetical protein	12	+	+	+	-	-	+	+	+	+	+	+	+	+	+
3131381	A	G	Synonymous	PEKP3116-chr_03018	3207	3	D	D	-	hypothetical protein	12	+	+	+	-	-	+	+	+	+	+	+	+	+	+
3131577	T	C	Nonsynonymous	PEKP3116-chr_03018	3011	2	N	S	-	hypothetical protein	12	+	+	+	-	-	+	+	+	+	+	+	+	+	+
3131663	G	A	Synonymous	PEKP3116-chr_03018	2925	3	D	D	-	hypothetical protein	12	+	+	+	-	-	+	+	+	+	+	+	+	+	+
3131777	G	A	Synonymous	PEKP3116-chr_03018	2811	3	N	N	-	hypothetical protein	12	+	+	+	-	-	+	+	+	+	+	+	+	+	+
3131885	A	G	Synonymous	PEKP3116-chr_03018	2703	3	I	I	-	hypothetical protein	12	+	+	+	-	-	+	+	+	+	+	+	+	+	+
3131939	C	A	Synonymous	PEKP3116-chr_03018	2649	3	T	T	-	hypothetical protein	12	+	+	+	-	-	+	+	+	+	+	+	+	+	+
3132062	T	C	Synonymous	PEKP3116-chr_03018	2526	3	T	T	-	hypothetical protein	12	+	+	+	-	-	+	+	+	+	+	+	+	+	+
3132299	C	T	Synonymous	PEKP3116-chr_03018	2289	3	P	P	-	hypothetical protein	12	+	+	+	-	-	+	+	+	+	+	+	+	+	+
3132401	A	C	Synonymous	PEKP3116-chr_03018	2187	3	S	S	-	hypothetical protein	12	+	+	+	-	-	+	+	+	+	+	+	+	+	+
3132524	A	G	Synonymous	PEKP3116-chr_03018	2064	3	Y	Y	-	hypothetical protein	12	+	+	+	-	-	+	+	+	+	+	+	+	+	+
3132793	C	G	Nonsynonymous	PEKP3116-chr_03018	1795	1	A	P	-	hypothetical protein	12	+	+	+	-	-	+	+	+	+	+	+	+	+	+
3132926	T	C	Synonymous	PEKP3116-chr_03018	1662	3	T	T	-	hypothetical protein	12	+	+	+	-	-	+	+	+	+	+	+	+	+	+
3133061	A	C	Synonymous	PEKP3116-chr_03018	1527	3	T	T	-	hypothetical protein	12	+	+	+	-	-	+	+	+	+	+	+	+	+	+
3133268	C	G	Synonymous	PEKP3116-chr_03018	1320	3	T	T	-	hypothetical protein	12	+	+	+	-	-	+	+	+	+	+	+	+	+	+
3133319	T	C	Synonymous	PEKP3116-chr_03018	1269	3	A	A	-	hypothetical protein	12	+	+	+	-	-	+	+	+	+	+	+	+	+	+
3133426	T	C	Nonsynonymous	PEKP3116-chr_03018	1162	1	I	V	-	hypothetical protein	12	+	+	+	-	-	+	+	+	+	+	+	+	+	+
3133505	G	A	Synonymous	PEKP3116-chr_03018	1083	3	T	T	-	hypothetical protein	12	+	+	+	-	-	+	+	+	+	+	+	+	+	+
3133571	A	G	Synonymous	PEKP3116-chr_03018	1017	3	Y	Y	-	hypothetical protein	12	+	+	+	-	-	+	+	+	+	+	+	+	+	+
3133604	G	C	Nonsynonymous	PEKP3116-chr_03018	984	3	D	E	-	hypothetical protein	12	+	+	+	-	-	+	+	+	+	+	+	+	+	+
3133660	A	G	Synonymous	PEKP3116-chr_03018	928	1	L	L	-	hypothetical protein	12	+	+	+	-	-	+	+	+	+	+	+	+	+	+
3133719	A	G	Nonsynonymous	PEKP3116-chr_03018	869	2	I	T	-	hypothetical protein	12	+	+	+	-	-	+	+	+	+	+	+	+	+	+
3134045	C	A	Nonsynonymous	PEKP3116-chr_03018	543	3	Q	H	-	hypothetical protein	12	+	+	+	-	-	+	+	+	+	+	+	+	+	+
3134120	T	C	Synonymous	PEKP3116-chr_03018	468	3	Q	Q	-	hypothetical protein	12	+	+	+	-	-	+	+	+	+	+	+	+	+	+
3134160	T	C	Nonsynonymous	PEKP3116-chr_03018	428	2	K	R	-	hypothetical protein	12	+	+	+	-	-	+	+	+	+	+	+	+	+	+
3134234	G	A	Synonymous	PEKP3116-chr_03018	354	3	A	A	-	hypothetical protein	12	+	+	+	-	-	+	+	+	+	+	+	+	+	+
3134297	C	T	Synonymous	PEKP3116-chr_03018	291	3	V	V	-	hypothetical protein	12	+	+	+	-	-	+	+	+	+	+	+	+	+	+
3134318	G	A	Synonymous	PEKP3116-chr_03018	270	3	G	G	-	hypothetical protein	12	+	+	+	-	-	+	+	+	+	+	+	+	+	+
3134360	T	G	Synonymous	PEKP3116-chr_03018	228	3	R	R	-	hypothetical protein	12	+	+	+	-	-	+	+	+	+	+	+	+	+	+
3134441	A	C	Synonymous	PEKP3116-chr_03018	147	3	G	G	-	hypothetical protein	12	+	+	+	-	-	+	+	+	+	+	+	+	+	+
3135902	G	A	Synonymous	PEKP3116-chr_03020	543	3	D	D	-	hypothetical protein	12	+	+	+	-	-	+	+	+	+	+	+	+	+	+
3136004	A	G	Synonymous	PEKP3116-chr_03020	441	3	V	V	-	hypothetical protein	12	+	+	+	-	-	+	+	+	+	+	+	+	+	+
3136061	G	A	Synonymous	PEKP3116-chr_03020	384	3	G	G	-	hypothetical protein	12	+	+	+	-	-	+	+	+	+	+	+	+	+	+
3136172	A	G	Synonymous	PEKP3116-chr_03020	273	3	L	L	-	hypothetical protein	12	+	+	+	-	-	+	+	+	+	+	+	+	+	+
3136253	G	A	Synonymous	PEKP3116-chr_03020	192	3	I	I	-	hypothetical protein	12	+	+	+	-	-	+	+	+	+	+	+	+	+	+
3136277	C	T	Synonymous	PEKP3116-chr_03020	168	3	A	A	-	hypothetical protein	12	+	+	+	-	-	+	+	+	+	+	+	+	+	+
3136358	C	G	Synonymous	PEKP3116-chr_03020	87	3	G	G	-	hypothetical protein	12	+	+	+	-	-	+	+	+	+	+	+	+	+	+
3136464	G	A	Synonymous	PEKP3116-chr_03021	738	3	T	T	-	hypothetical protein	12	+	+	+	-	-	+	+	+	+	+	+	+	+	+
3136590	T	C	Synonymous	PEKP3116-chr_03021	612	3	R	R	-	hypothetical protein	12	+	+	+	-	-	+	+	+	+	+	+	+	+	+
3136650	A	G	Synonymous	PEKP3116-chr_03021	552	3	C	C	-	hypothetical protein	12	+	+	+	-	-	+	+	+	+	+	+	+	+	+
3136679	T	A	Nonsynonymous	PEKP3116-chr_03021	523	1	I	F	-	hypothetical protein	12	+	+	+	-	-	+	+	+	+	+	+	+	+	+
3136755	A	G	Synonymous	PEKP3116-chr_03021	447	3	I	I	-	hypothetical protein	12	+	+	+	-	-	+	+	+	+	+	+	+	+	+
3136854	G	T	Synonymous	PEKP3116-chr_03021	348	3	V	V	-	hypothetical protein	12	+	+	+	-	-	+	+	+	+	+	+	+	+	+
3136953	A	C	Synonymous	PEKP3116-chr_03021	249	3	T	T	-	hypothetical protein	12	+	+	+	-	-	+	+	+	+	+	+	+	+	+
3137060	A	C	Nonsynonymous	PEKP3116-chr_03021	142	1	S	A	-	hypothetical protein	12	+	+	+	-	-	+	+	+	+	+	+	+	+	+
3137111	C	T	Nonsynonymous	PEKP3116-chr_03021	91	1	V	I	-	hypothetical protein	12	+	+	+	-	-	+	+	+	+	+	+	+	+	+
3137839	A	G	Synonymous	PEKP3116-chr_03023	3054	3	A	A	-	hypothetical protein	12	+	+	+	-	-	+	+	+	+	+	+	+	+	+
3138208	G	A	Synonymous	PEKP3116-chr_03023	2685	3	F	F	-	hypothetical protein	12	+	+	+	-	-	+	+	+	+	+	+	+	+	+
3138631	T	C	Synonymous	PEKP3116-chr_03023	2262	3	Q	Q	-	hypothetical protein	12	+	+	+	-	-	+	+	+	+	+	+	+	+	+
3138665	G	A	Nonsynonymous	PEKP3116-chr_03023	2228	2	A	V	-	hypothetical protein	12	+	+	+	-	-	+	+	+	+	+	+	+	+	+
3138766	C	T	Synonymous	PEKP3116-chr_03023	2127	3	A	A	-	hypothetical protein	12	+	+	+	-	-	+	+	+	+	+	+	+	+	+
3138922	T	A	Synonymous	PEKP3116-chr_03023	1971	3	L	L	-	hypothetical protein	12	+	+	+	-	-	+	+	+	+	+	+	+	+	+
3139318	T	G	Synonymous	PEKP3116-chr_03023	1575	3	G	G	-	hypothetical protein	12	+	+	+	-	-	+	+	+	+	+	+	+	+	+
3139384	C	G	Synonymous	PEKP3116-chr_03023	1509	3	A	A	-	hypothetical protein	12	+	+	+	-	-	+	+	+	+	+	+	+	+	+
3139432	C	T	Synonymous	PEKP3116-chr_03023	1461	3	A	A	-	hypothetical protein	12	+	+	+	-	-	+	+	+	+	+	+	+	+	+
3139465	T	C	Synonymous	PEKP3116-chr_03023	1428	3	T	T	-	hypothetical protein	12	+	+	+	-	-	+	+	+	+	+	+	+	+	+
3139528	G	A	Synonymous	PEKP3116-chr_03023	1365	3	Y	Y	-	hypothetical protein	12	+	+	+	-	-	+	+	+	+	+	+	+	+	+
3139597	A	C	Synonymous	PEKP3116-chr_03023	1296	3	A	A	-	hypothetical protein	12	+	+	+	-	-	+	+	+	+	+	+	+	+	+
3139960	C	T	Synonymous	PEKP3116-chr_03023	933	3	L	L	-	hypothetical protein	12	+	+	+	-	-	+	+	+	+	+	+	+	+	+
3140406	A	G	Synonymous	PEKP3116-chr_03023	487	1	L	L	-	hypothetical protein	12	+	+	+	-	-	+	+	+	+	+	+	+	+	+
3140437	G	C	Synonymous	PEKP3116-chr_03023	456	3	A	A	-	hypothetical protein	12	+	+	+	-	-	+	+	+	+	+	+	+	+	+
3140482	T	C	Synonymous	PEKP3116-chr_03023	411	3	E	E	-	hypothetical protein	12	+	+	+	-	-	+	+	+	+	+	+	+	+	+
3140515	T	C	Synonymous	PEKP3116-chr_03023	378	3	E	E	-	hypothetical protein	12	+	+	+	-	-	+	+	+	+	+	+	+	+	+
3140593	T	A	Synonymous	PEKP3116-chr_03023	300	3	A	A	-	hypothetical protein	12	+	+	+	-	-	+	+	+	+	+	+	+	+	+
3140629	T	C	Synonymous	PEKP3116-chr_03023	264	3	A	A	-	hypothetical protein	12	+	+	+	-	-	+	+	+	+	+	+	+	+	+
3140679	C	T	Nonsynonymous	PEKP3116-chr_03023	214	1	G	S	-	hypothetical protein	12	+	+	+	-	-	+	+	+	+	+	+	+	+	+
3140901	C	T	intergenic	PEKP3116-chr_03023	-9	-	-	-	-	hypothetical protein	12	+	+	+	-	-	+	+	+	+	+	+	+	+	+
3140995	A	G	intergenic	PEKP3116-chr_03023	-103	-	-	-	-	hypothetical protein	12	+	+	+	-	-	+	+	+	+	+	+	+	+	+
3141102	A	C	intergenic	PEKP3116-chr_03024	'+23	-	-	-	-	hypothetical protein	12	+	+	+	-	-	+	+	+	+	+	+	+	+	+
3141300	A	G	Nonsynonymous	PEKP3116-chr_03024	191	2	V	A	-	hypothetical protein	12	+	+	+	-	-	+	+	+	+	+	+	+	+	+
3141362	G	A	Synonymous	PEKP3116-chr_03024	129	3	S	S	-	hypothetical protein	12	+	+	+	-	-	+	+	+	+	+	+	+	+	+
3141554	A	G	Synonymous	PEKP3116-chr_03025	456	3	G	G	-	hypothetical protein	12	+	+	+	-	-	+	+	+	+	+	+	+	+	+
3141770	G	A	Synonymous	PEKP3116-chr_03025	240	3	G	G	-	hypothetical protein	12	+	+	+	-	-	+	+	+	+	+	+	+	+	+
3141947	T	C	Synonymous	PEKP3116-chr_03025	63	3	G	G	-	hypothetical protein	12	+	+	+	-	-	+	+	+	+	+	+	+	+	+
3142157	A	G	Nonsynonymous	PEKP3116-chr_03026	286	1	F	L	-	hypothetical protein	12	+	+	+	-	-	+	+	+	+	+	+	+	+	+
3142276	A	G	Nonsynonymous	PEKP3116-chr_03026	167	2	L	P	-	hypothetical protein	12	+	+	+	-	-	+	+	+	+	+	+	+	+	+
3142496	G	A	Synonymous	PEKP3116-chr_03027	333	3	R	R	-	hypothetical protein	12	+	+	+	-	-	+	+	+	+	+	+	+	+	+
3142676	T	G	Synonymous	PEKP3116-chr_03027	153	3	V	V	-	hypothetical protein	12	+	+	+	-	-	+	+	+	+	+	+	+	+	+
3142805	A	C	Synonymous	PEKP3116-chr_03027	24	3	G	G	-	hypothetical protein	12	+	+	+	-	-	+	+	+	+	+	+	+	+	+
3142866	C	T	Synonymous	PEKP3116-chr_03028	282	3	T	T	-	hypothetical protein	12	+	+	+	-	-	+	+	+	+	+	+	+	+	+
3142941	A	G	Synonymous	PEKP3116-chr_03028	207	3	G	G	-	hypothetical protein	12	+	+	+	-	-	+	+	+	+	+	+	+	+	+
3143004	C	T	Synonymous	PEKP3116-chr_03028	144	3	R	R	-	hypothetical protein	12	+	+	+	-	-	+	+	+	+	+	+	+	+	+
3143028	C	T	Synonymous	PEKP3116-chr_03028	120	3	A	A	-	hypothetical protein	12	+	+	+	-	-	+	+	+	+	+	+	+	+	+
3143109	C	T	Synonymous	PEKP3116-chr_03028	39	3	A	A	-	hypothetical protein	12	+	+	+	-	-	+	+	+	+	+	+	+	+	+
3143381	T	A	Nonsynonymous	PEKP3116-chr_03029	81	3	Q	H	-	hypothetical protein	12	+	+	+	-	-	+	+	+	+	+	+	+	+	+
3143520	G	A	Synonymous	PEKP3116-chr_03030	183	3	I	I	-	hypothetical protein	12	+	+	+	-	-	+	+	+	+	+	+	+	+	+
3143723	A	G	intergenic	PEKP3116-chr_03030	-21	-	-	-	-	hypothetical protein	12	+	+	+	-	-	+	+	+	+	+	+	+	+	+
3143776	G	A	Synonymous	PEKP3116-chr_03031	1272	3	T	T	-	hypothetical protein	12	+	+	+	-	-	+	+	+	+	+	+	+	+	+
3143938	A	G	Synonymous	PEKP3116-chr_03031	1110	3	I	I	-	hypothetical protein	12	+	+	+	-	-	+	+	+	+	+	+	+	+	+
3144218	G	T	Nonsynonymous	PEKP3116-chr_03031	830	2	A	E	-	hypothetical protein	12	+	+	+	-	-	+	+	+	+	+	+	+	+	+
3144589	T	G	Synonymous	PEKP3116-chr_03031	459	3	R	R	-	hypothetical protein	12	+	+	+	-	-	+	+	+	+	+	+	+	+	+
3144643	C	A	Synonymous	PEKP3116-chr_03031	405	3	G	G	-	hypothetical protein	12	+	+	+	-	-	+	+	+	+	+	+	+	+	+
3144793	C	A	Synonymous	PEKP3116-chr_03031	255	3	P	P	-	hypothetical protein	12	+	+	+	-	-	+	+	+	+	+	+	+	+	+
3145143	A	G	Synonymous	PEKP3116-chr_03032	903	3	D	D	-	hypothetical protein	12	+	+	+	-	-	+	+	+	+	+	+	+	+	+
3145314	A	C	Nonsynonymous	PEKP3116-chr_03032	732	3	N	K	-	hypothetical protein	12	+	+	+	-	-	+	+	+	+	+	+	+	+	+
3145335	C	A	Synonymous	PEKP3116-chr_03032	711	3	V	V	-	hypothetical protein	12	+	+	+	-	-	+	+	+	+	+	+	+	+	+
3145390	A	C	Nonsynonymous	PEKP3116-chr_03032	656	2	L	R	-	hypothetical protein	12	+	+	+	-	-	+	+	+	+	+	+	+	+	+
3145734	T	C	Synonymous	PEKP3116-chr_03032	312	3	A	A	-	hypothetical protein	12	+	+	+	-	-	+	+	+	+	+	+	+	+	+
3145839	T	C	Synonymous	PEKP3116-chr_03032	207	3	A	A	-	hypothetical protein	12	+	+	+	-	-	+	+	+	+	+	+	+	+	+
3145860	A	G	Synonymous	PEKP3116-chr_03032	186	3	V	V	-	hypothetical protein	12	+	+	+	-	-	+	+	+	+	+	+	+	+	+
3145995	G	A	Synonymous	PEKP3116-chr_03032	51	3	G	G	-	hypothetical protein	12	+	+	+	-	-	+	+	+	+	+	+	+	+	+
3146069	C	T	intergenic	PEKP3116-chr_03033	'+13	-	-	-	-	hypothetical protein	12	+	+	+	-	-	+	+	+	+	+	+	+	+	+
3146214	T	C	Synonymous	PEKP3116-chr_03033	1128	3	L	L	-	hypothetical protein	12	+	+	+	-	-	+	+	+	+	+	+	+	+	+
3146322	G	A	Synonymous	PEKP3116-chr_03033	1020	3	N	N	-	hypothetical protein	12	+	+	+	-	-	+	+	+	+	+	+	+	+	+
3146378	T	G	Nonsynonymous	PEKP3116-chr_03033	964	1	M	L	-	hypothetical protein	12	+	+	+	-	-	+	+	+	+	+	+	+	+	+
3146460	C	T	Synonymous	PEKP3116-chr_03033	882	3	A	A	-	hypothetical protein	12	+	+	+	-	-	+	+	+	+	+	+	+	+	+
3146603	G	A	Synonymous	PEKP3116-chr_03033	739	1	L	L	-	hypothetical protein	12	+	+	+	-	-	+	+	+	+	+	+	+	+	+
3146640	T	C	Synonymous	PEKP3116-chr_03033	702	3	E	E	-	hypothetical protein	12	+	+	+	-	-	+	+	+	+	+	+	+	+	+
3146880	A	G	Synonymous	PEKP3116-chr_03033	462	3	G	G	-	hypothetical protein	12	+	+	+	-	-	+	+	+	+	+	+	+	+	+
3146961	C	T	Synonymous	PEKP3116-chr_03033	381	3	E	E	-	hypothetical protein	12	+	+	+	-	-	+	+	+	+	+	+	+	+	+
3147364	C	T	intergenic	PEKP3116-chr_03033	-23	-	-	-	-	hypothetical protein	12	+	+	+	-	-	+	+	+	+	+	+	+	+	+
3147565	A	G	Synonymous	PEKP3116-chr_03034	1671	3	L	L	-	hypothetical protein	12	+	+	+	-	-	+	+	+	+	+	+	+	+	+
3147631	T	C	Synonymous	PEKP3116-chr_03034	1605	3	K	K	-	hypothetical protein	12	+	+	+	-	-	+	+	+	+	+	+	+	+	+
3147853	A	T	Synonymous	PEKP3116-chr_03034	1383	3	P	P	-	hypothetical protein	12	+	+	+	-	-	+	+	+	+	+	+	+	+	+
3148417	A	C	Synonymous	PEKP3116-chr_03034	819	3	G	G	-	hypothetical protein	12	+	+	+	-	-	+	+	+	+	+	+	+	+	+
3148468	T	G	Synonymous	PEKP3116-chr_03034	768	3	V	V	-	hypothetical protein	12	+	+	+	-	-	+	+	+	+	+	+	+	+	+
3148654	A	T	Synonymous	PEKP3116-chr_03034	582	3	G	G	-	hypothetical protein	12	+	+	+	-	-	+	+	+	+	+	+	+	+	+
3149151	T	C	Nonsynonymous	PEKP3116-chr_03034	85	1	I	V	-	hypothetical protein	12	+	+	+	-	-	+	+	+	+	+	+	+	+	+
3149209	T	C	Synonymous	PEKP3116-chr_03034	27	3	A	A	-	hypothetical protein	12	+	+	+	-	-	+	+	+	+	+	+	+	+	+
3149230	T	A	Synonymous	PEKP3116-chr_03034	6	3	A	A	-	hypothetical protein	12	+	+	+	-	-	+	+	+	+	+	+	+	+	+
3149481	T	C	Synonymous	PEKP3116-chr_03035	189	3	L	L	-	hypothetical protein	12	+	+	+	-	-	+	+	+	+	+	+	+	+	+
3149779	C	A	intergenic	PEKP3116-chr_03035	-110	-	-	-	-	hypothetical protein	12	+	+	+	-	-	+	+	+	+	+	+	+	+	+
3149852	A	G	intergenic	PEKP3116-chr_03036	'+66	-	-	-	-	hypothetical protein	12	+	+	+	-	-	+	+	+	+	+	+	+	+	+
3151525	C	T	Synonymous	PEKP3116-chr_03038	216	3	N	N	-	hypothetical protein	12	+	+	+	-	-	+	+	+	+	+	+	+	+	+
3151616	C	T	Nonsynonymous	PEKP3116-chr_03039	395	2	G	D	-	hypothetical protein	12	+	+	+	-	-	+	+	+	+	+	+	+	+	+
3151898	T	C	Nonsynonymous	PEKP3116-chr_03039	113	2	K	R	-	hypothetical protein	12	+	+	+	-	-	+	+	+	+	+	+	+	+	+
3152031	A	C	intergenic	PEKP3116-chr_03039	-21	-	-	-	-	hypothetical protein	12	+	+	+	-	-	+	+	+	+	+	+	+	+	+
3152074	G	T	intergenic	PEKP3116-chr_03039	-64	-	-	-	-	hypothetical protein	12	+	+	+	-	-	+	+	+	+	+	+	+	+	+
3152315	A	T	intergenic	PEKP3116-chr_03039	-305	-	-	-	-	hypothetical protein	12	+	+	+	-	-	+	+	+	+	+	+	+	+	+
3152709	T	A	intergenic	PEKP3116-chr_03040	'+251	-	-	-	-	hypothetical protein	12	+	+	+	-	-	+	+	+	+	+	+	+	+	+
3152853	T	C	intergenic	PEKP3116-chr_03040	'+107	-	-	-	-	hypothetical protein	12	+	+	+	-	-	+	+	+	+	+	+	+	+	+
3153372	T	G	Nonsynonymous	PEKP3116-chr_03041	433	1	K	Q	rrrD_1	Lysozyme RrrD	12	+	+	+	-	-	+	+	+	+	+	+	+	+	+
3153535	G	A	Synonymous	PEKP3116-chr_03041	270	3	I	I	rrrD_1	Lysozyme RrrD	12	+	+	+	-	-	+	+	+	+	+	+	+	+	+
3153555	A	T	Nonsynonymous	PEKP3116-chr_03041	250	1	W	R	rrrD_1	Lysozyme RrrD	12	+	+	+	-	-	+	+	+	+	+	+	+	+	+
3153849	G	A	Synonymous	PEKP3116-chr_03042	171	3	Y	Y	-	hypothetical protein	12	+	+	+	-	-	+	+	+	+	+	+	+	+	+
3155596	G	A	intergenic	PEKP3116-chr_03044	'+675	-	-	-	-	hypothetical protein	12	+	+	+	-	-	+	+	+	+	+	+	+	+	+
3155692	C	T	intergenic	PEKP3116-chr_03044	'+579	-	-	-	-	hypothetical protein	12	+	+	+	-	-	+	+	+	+	+	+	+	+	+
3155721	A	G	intergenic	PEKP3116-chr_03044	'+550	-	-	-	-	hypothetical protein	12	+	+	+	-	-	+	+	+	+	+	+	+	+	+
3156048	G	A	intergenic	PEKP3116-chr_03044	'+223	-	-	-	-	hypothetical protein	12	+	+	+	-	-	+	+	+	+	+	+	+	+	+
3156144	G	A	intergenic	PEKP3116-chr_03044	'+127	-	-	-	-	hypothetical protein	12	+	+	+	-	-	+	+	+	+	+	+	+	+	+
3156190	C	G	intergenic	PEKP3116-chr_03044	'+81	-	-	-	-	hypothetical protein	12	+	+	+	-	-	+	+	+	+	+	+	+	+	+
3156214	A	G	intergenic	PEKP3116-chr_03044	'+57	-	-	-	-	hypothetical protein	12	+	+	+	-	-	+	+	+	+	+	+	+	+	+
3156376	A	C	Synonymous	PEKP3116-chr_03044	498	3	A	A	-	hypothetical protein	12	+	+	+	-	-	+	+	+	+	+	+	+	+	+
3156677	C	A	Nonsynonymous	PEKP3116-chr_03044	197	2	R	L	-	hypothetical protein	12	+	+	+	-	-	+	+	+	+	+	+	+	+	+
3156712	A	T	Synonymous	PEKP3116-chr_03044	162	3	A	A	-	hypothetical protein	12	+	+	+	-	-	+	+	+	+	+	+	+	+	+
3156790	G	A	Synonymous	PEKP3116-chr_03044	84	3	F	F	-	hypothetical protein	12	+	+	+	-	-	+	+	+	+	+	+	+	+	+
3156942	A	G	Nonsynonymous	PEKP3116-chr_03045	980	2	V	A	-	hypothetical protein	12	+	+	+	-	-	+	+	+	+	+	+	+	+	+
3157030	C	T	Nonsynonymous	PEKP3116-chr_03045	892	1	V	I	-	hypothetical protein	12	+	+	+	-	-	+	+	+	+	+	+	+	+	+
3157082	G	T	Synonymous	PEKP3116-chr_03045	840	3	A	A	-	hypothetical protein	12	+	+	+	-	-	+	+	+	+	+	+	+	+	+
3157103	G	A	Synonymous	PEKP3116-chr_03045	819	3	C	C	-	hypothetical protein	12	+	+	+	-	-	+	+	+	+	+	+	+	+	+
3157153	A	G	Synonymous	PEKP3116-chr_03045	769	1	L	L	-	hypothetical protein	12	+	+	+	-	-	+	+	+	+	+	+	+	+	+
3157310	G	A	Synonymous	PEKP3116-chr_03045	612	3	I	I	-	hypothetical protein	12	+	+	+	-	-	+	+	+	+	+	+	+	+	+
3157340	G	C	Synonymous	PEKP3116-chr_03045	582	3	G	G	-	hypothetical protein	12	+	+	+	-	-	+	+	+	+	+	+	+	+	+
3157451	G	A	Synonymous	PEKP3116-chr_03045	471	3	A	A	-	hypothetical protein	12	+	+	+	-	-	+	+	+	+	+	+	+	+	+
3157502	G	A	Synonymous	PEKP3116-chr_03045	420	3	N	N	-	hypothetical protein	12	+	+	+	-	-	+	+	+	+	+	+	+	+	+
3157766	A	G	Synonymous	PEKP3116-chr_03045	156	3	D	D	-	hypothetical protein	12	+	+	+	-	-	+	+	+	+	+	+	+	+	+
3158061	G	T	intergenic	PEKP3116-chr_03046	'+60	-	-	-	-	hypothetical protein	12	+	+	+	-	-	+	+	+	+	+	+	+	+	+
3158095	C	T	intergenic	PEKP3116-chr_03046	'+26	-	-	-	-	hypothetical protein	12	+	+	+	-	-	+	+	+	+	+	+	+	+	+
3158187	T	G	Synonymous	PEKP3116-chr_03046	327	3	I	I	-	hypothetical protein	12	+	+	+	-	-	+	+	+	+	+	+	+	+	+
3158256	G	A	Synonymous	PEKP3116-chr_03046	258	3	V	V	-	hypothetical protein	12	+	+	+	-	-	+	+	+	+	+	+	+	+	+
3158277	G	A	Synonymous	PEKP3116-chr_03046	237	3	F	F	-	hypothetical protein	12	+	+	+	-	-	+	+	+	+	+	+	+	+	+
3158606	T	C	intergenic	PEKP3116-chr_03046	-93	-	-	-	-	hypothetical protein	12	+	+	+	-	-	+	+	+	+	+	+	+	+	+
3158877	A	G	Synonymous	PEKP3116-chr_03047	213	3	S	S	dinI_3	DNA damage-inducible protein I	12	+	+	+	-	-	+	+	+	+	+	+	+	+	+
3158996	T	G	Nonsynonymous	PEKP3116-chr_03047	94	1	N	H	dinI_3	DNA damage-inducible protein I	12	+	+	+	-	-	+	+	+	+	+	+	+	+	+
3159043	C	T	Nonsynonymous	PEKP3116-chr_03047	47	2	G	D	dinI_3	DNA damage-inducible protein I	12	+	+	+	-	-	+	+	+	+	+	+	+	+	+
3161043	C	T	intergenic	PEKP3116-chr_03048	-391	-	-	-	-	hypothetical protein	12	+	+	+	-	-	+	+	+	+	+	+	+	+	+
3161141	C	T	intergenic	PEKP3116-chr_03049	'+352	-	-	-	-	hypothetical protein	12	+	+	+	-	-	+	+	+	+	+	+	+	+	+
3161204	C	T	intergenic	PEKP3116-chr_03049	'+289	-	-	-	-	hypothetical protein	12	+	+	+	-	-	+	+	+	+	+	+	+	+	+
3161245	A	G	intergenic	PEKP3116-chr_03049	'+248	-	-	-	-	hypothetical protein	12	+	+	+	-	-	+	+	+	+	+	+	+	+	+
3166734	A	T	intergenic	PEKP3116-chr_03054	'+57	-	-	-	-	hypothetical protein	12	+	+	+	-	-	+	+	+	+	+	+	+	+	+
3166831	C	T	Nonsynonymous	PEKP3116-chr_03054	401	2	R	K	-	hypothetical protein	12	+	+	+	-	-	+	+	+	+	+	+	+	+	+
3167412	G	T	Nonsynonymous	PEKP3116-chr_03055	505	1	L	M	-	hypothetical protein	12	+	+	+	-	-	+	+	+	+	+	+	+	+	+
3167582	C	T	Nonsynonymous	PEKP3116-chr_03055	335	2	S	N	-	hypothetical protein	12	+	+	+	-	-	+	+	+	+	+	+	+	+	+
3167665	C	T	Synonymous	PEKP3116-chr_03055	252	3	E	E	-	hypothetical protein	12	+	+	+	-	-	+	+	+	+	+	+	+	+	+
3167713	C	T	Synonymous	PEKP3116-chr_03055	204	3	G	G	-	hypothetical protein	12	+	+	+	-	-	+	+	+	+	+	+	+	+	+
3167734	C	T	Synonymous	PEKP3116-chr_03055	183	3	E	E	-	hypothetical protein	12	+	+	+	-	-	+	+	+	+	+	+	+	+	+
3167767	T	C	Synonymous	PEKP3116-chr_03055	150	3	R	R	-	hypothetical protein	12	+	+	+	-	-	+	+	+	+	+	+	+	+	+
3168160	C	A	intergenic	PEKP3116-chr_03055	-244	-	-	-	-	hypothetical protein	12	+	+	+	-	-	+	+	+	+	+	+	+	+	+
3168311	C	T	intergenic	PEKP3116-chr_03055	-395	-	-	-	-	hypothetical protein	12	+	+	+	-	-	+	+	+	+	+	+	+	+	+
3168659	A	C	intergenic	PEKP3116-chr_03056	'+107	-	-	-	-	hypothetical protein	12	+	+	+	-	-	+	+	+	+	+	+	+	+	+
3168688	C	T	intergenic	PEKP3116-chr_03056	'+78	-	-	-	-	hypothetical protein	12	+	+	+	-	-	+	+	+	+	+	+	+	+	+
3168767	T	C	Synonymous	PEKP3116-chr_03056	554	2	*	*	-	hypothetical protein	12	+	+	+	-	-	+	+	+	+	+	+	+	+	+
3168937	T	A	Nonsynonymous	PEKP3116-chr_03056	384	3	Q	H	-	hypothetical protein	12	+	+	+	-	-	+	+	+	+	+	+	+	+	+
3169006	T	C	Synonymous	PEKP3116-chr_03056	315	3	A	A	-	hypothetical protein	12	+	+	+	-	-	+	+	+	+	+	+	+	+	+
3169063	A	G	Synonymous	PEKP3116-chr_03056	258	3	S	S	-	hypothetical protein	12	+	+	+	-	-	+	+	+	+	+	+	+	+	+
3170288	A	C	intergenic	PEKP3116-chr_03057	'+107	-	-	-	-	hypothetical protein	12	+	+	+	-	-	+	+	+	+	+	+	+	+	+
3170348	G	A	intergenic	PEKP3116-chr_03057	'+47	-	-	-	-	hypothetical protein	12	+	+	+	-	-	+	+	+	+	+	+	+	+	+
3170745	A	G	intergenic	PEKP3116-chr_03057	-36	-	-	-	-	hypothetical protein	12	+	+	+	-	-	+	+	+	+	+	+	+	+	+
3171022	T	C	Synonymous	PEKP3116-chr_03058	42	3	T	T	-	hypothetical protein	12	+	+	+	-	-	+	+	+	+	+	+	+	+	+
3171097	A	G	Synonymous	PEKP3116-chr_03058	117	3	E	E	-	hypothetical protein	12	+	+	+	-	-	+	+	+	+	+	+	+	+	+
3171132	G	T	intergenic	PEKP3116-chr_03058	'+29	-	-	-	-	hypothetical protein	12	+	+	+	-	-	+	+	+	+	+	+	+	+	+
3171676	C	T	Nonsynonymous	PEKP3116-chr_03059	367	1	P	S	-	hypothetical protein	12	+	+	+	-	-	+	+	+	+	+	+	+	+	+
3171769	G	A	intergenic	PEKP3116-chr_03060	-54	-	-	-	-	hypothetical protein	12	+	+	+	-	-	+	+	+	+	+	+	+	+	+
3171819	C	A	intergenic	PEKP3116-chr_03060	-4	-	-	-	-	hypothetical protein	12	+	+	+	-	-	+	+	+	+	+	+	+	+	+
3172111	C	T	Nonsynonymous	PEKP3116-chr_03060	289	1	P	S	-	hypothetical protein	12	+	+	+	-	-	+	+	+	+	+	+	+	+	+
3172182	A	G	Synonymous	PEKP3116-chr_03060	360	3	E	E	-	hypothetical protein	12	+	+	+	-	-	+	+	+	+	+	+	+	+	+
3172242	G	A	Synonymous	PEKP3116-chr_03060	420	3	Q	Q	-	hypothetical protein	12	+	+	+	-	-	+	+	+	+	+	+	+	+	+
3172269	A	G	Synonymous	PEKP3116-chr_03060	447	3	E	E	-	hypothetical protein	12	+	+	+	-	-	+	+	+	+	+	+	+	+	+
3172836	G	A	Synonymous	PEKP3116-chr_03060	1014	3	L	L	-	hypothetical protein	12	+	+	+	-	-	+	+	+	+	+	+	+	+	+
3173413	C	A	Nonsynonymous	PEKP3116-chr_03060	1591	1	H	N	-	hypothetical protein	12	+	+	+	-	-	+	+	+	+	+	+	+	+	+
3173517	T	C	Synonymous	PEKP3116-chr_03060	1695	3	N	N	-	hypothetical protein	12	+	+	+	-	-	+	+	+	+	+	+	+	+	+
3173615	T	A	Nonsynonymous	PEKP3116-chr_03060	1793	2	L	Q	-	hypothetical protein	12	+	+	+	-	-	+	+	+	+	+	+	+	+	+
3173815	G	A	Nonsynonymous	PEKP3116-chr_03060	1993	1	G	S	-	hypothetical protein	12	+	+	+	-	-	+	+	+	+	+	+	+	+	+
3174019	C	T	intergenic	PEKP3116-chr_03060	'+58	-	-	-	-	hypothetical protein	12	+	+	+	-	-	+	+	+	+	+	+	+	+	+
3174365	T	A	Synonymous	PEKP3116-chr_03061	126	3	G	G	-	hypothetical protein	12	+	+	+	-	-	+	+	+	+	+	+	+	+	+
3174461	A	T	Synonymous	PEKP3116-chr_03061	222	3	I	I	-	hypothetical protein	12	+	+	+	-	-	+	+	+	+	+	+	+	+	+
3174488	A	G	Synonymous	PEKP3116-chr_03061	249	3	S	S	-	hypothetical protein	12	+	+	+	-	-	+	+	+	+	+	+	+	+	+
3175136	G	A	Synonymous	PEKP3116-chr_03061	897	3	A	A	-	hypothetical protein	12	+	+	+	-	-	+	+	+	+	+	+	+	+	+
3175396	A	G	intergenic	PEKP3116-chr_03061	'+29	-	-	-	-	hypothetical protein	12	+	+	+	-	-	+	+	+	+	+	+	+	+	+
3175427	G	A	intergenic	PEKP3116-chr_03062	'+58	-	-	-	icd_2	Isocitrate dehydrogenase [NADP]	12	+	+	+	-	-	+	+	+	+	+	+	+	+	+
3175476	A	G	intergenic	PEKP3116-chr_03062	'+9	-	-	-	icd_2	Isocitrate dehydrogenase [NADP]	12	+	+	+	-	-	+	+	+	+	+	+	+	+	+
3175605	G	A	Synonymous	PEKP3116-chr_03062	1131	3	V	V	icd_2	Isocitrate dehydrogenase [NADP]	12	+	+	+	-	-	+	+	+	+	+	+	+	+	+
3207206	G	A	Nonsynonymous	PEKP3116-chr_03091	121	1	Q	*	nagK	N-acetyl-D-glucosamine kinase	6	+	-	+	-	-	+	+	-	-	-	-	-	+	+
3311592	T	A	Nonsynonymous	PEKP3116-chr_03191	331	1	W	R	yeaW	Carnitine monooxygenase oxygenase subunit	3	+	-	-	-	-	+	-	-	-	-	-	-	+	-
3429986	C	T	Nonsynonymous	PEKP3116-chr_03308	1618	1	A	T	rpsA	30S ribosomal protein S1	1	-	-	-	-	-	-	-	-	-	-	-	-	-	+
3436114	C	A	Nonsynonymous	PEKP3116-chr_03313	78	3	D	E	ycaO	Ribosomal protein S12 methylthiotransferase accessory factor YcaO	1	-	+	-	-	-	-	-	-	-	-	-	-	-	-
3495286	G	C	Nonsynonymous	PEKP3116-chr_03360	50	2	A	G	potH	Putrescine transport system permease protein PotH	1	-	-	-	-	+	-	-	-	-	-	-	-	-	-
3689451	C	T	Synonymous	PEKP3116-chr_03545	270	3	S	S	kdpB	Potassium-transporting ATPase ATP-binding subunit	7	+	+	+	-	-	+	+	-	-	-	-	-	+	+
3698357	C	T	Synonymous	PEKP3116-chr_03552	301	1	L	L	ybfF	Esterase YbfF	7	+	+	+	-	-	+	+	-	-	-	-	-	+	+
3831798	G	A	Synonymous	PEKP3116-chr_03678	174	3	E	E	betI	HTH-type transcriptional regulator BetI	12	+	+	+	-	-	+	+	+	+	+	+	+	+	+
3832842	C	T	Nonsynonymous	PEKP3116-chr_03679	617	2	P	L	betB_1	NAD/NADP-dependent betaine aldehyde dehydrogenase	1	-	+	-	-	-	-	-	-	-	-	-	-	-	-
4022866	T	G	intergenic	PEKP3116-chr_03847	-140	-	-	-	cycB	Cyclodextrin-binding protein	12	+	+	+	-	-	+	+	+	+	+	+	+	+	+
4109741	G	A	Synonymous	PEKP3116-chr_03933	291	3	G	G	brnQ	Branched-chain amino acid transport system 2 carrier protein	7	+	+	+	-	-	+	+	-	-	-	-	-	+	+
4194972	G	A	Synonymous	PEKP3116-chr_04012	147	3	G	G	yjhP	putative protein YjhP	7	+	+	+	-	-	+	+	-	-	-	-	-	+	+
4309334	T	A	Nonsynonymous	PEKP3116-chr_04118	368	2	V	E	xcpW	Type II secretion system protein J	12	+	+	+	-	-	+	+	+	+	+	+	+	+	+
4318515	A	T	Nonsynonymous	PEKP3116-chr_04128	299	2	Y	F	gluQ	Glutamyl-Q tRNA(Asp) synthetase	7	+	+	+	-	-	+	+	-	-	-	-	-	+	+
4319921	T	C	Nonsynonymous	PEKP3116-chr_04129	728	2	L	P	pcnB	Poly(A) polymerase I	1	-	-	-	-	-	-	-	-	-	-	-	-	+	-
4334496	A	G	Synonymous	PEKP3116-chr_04144	744	3	K	K	-	hypothetical protein	6	+	-	+	-	-	+	+	-	-	-	-	-	+	+
4334926	G	A	Nonsynonymous	PEKP3116-chr_04144	1174	1	A	T	-	hypothetical protein	6	+	-	+	-	-	+	+	-	-	-	-	-	+	+
4448718	C	T	Synonymous	PEKP3116-chr_04235	433	1	L	L	dmlR_20	HTH-type transcriptional regulator DmlR	5	-	-	-	-	-	-	-	+	+	+	+	+	-	-
4454428	G	T	Nonsynonymous	PEKP3116-chr_04241	982	1	P	T	ileS	Isoleucine--tRNA ligase	12	+	+	+	-	-	+	+	+	+	+	+	+	+	+
4673999	C	T	Nonsynonymous	PEKP3116-chr_04451	544	1	A	T	-	hypothetical protein	5	-	-	-	-	-	-	-	+	+	+	+	+	-	-
4686615	A	G	Nonsynonymous	PEKP3116-chr_04463	1103	2	F	S	mgtA	Magnesium-transporting ATPase%2C P-type 1	1	-	-	-	-	-	-	-	-	+	-	-	-	-	-
4912149	G	A	Synonymous	PEKP3116-chr_04672	630	3	P	P	alr	Alanine racemase%2C biosynthetic	2	-	-	+	-	-	-	+	-	-	-	-	-	-	-
5208243	G	A	Nonsynonymous	PEKP3116-chr_04946	766	1	Q	*	rbsR_4	Ribose operon repressor	7	+	+	+	-	-	+	+	-	-	-	-	-	+	+
